# Supplementary material for: Identifying Litchi (Litchi chinensis Sonn.) Cultivars and Their Genetic Relationships Using Single Nucleotide Polymorphism (SNP) Markers
Source: PLoS One. 2015 Aug 11;10(8):e0135390. doi: 10.1371/journal.pone.0135390 (PMC4532366; doi:10.1371/journal.pone.0135390)
Supplement: S1 Table — (XLSX) [file pone.0135390.s001.xlsx]

## Sheet: Sheet1
Table S1.Plant samples used for the stability studies of the 14 SNP set
Cultivar	Number of plots	Number of plants	Province of origin
Shuidong	3	9	Guangdong
Heiye	3	9	Guangdong
Nuomici	3	11	Guangdong
Qinzhouhongli	3	9	Guangxi
Lingshanxiangli	3	9	Guangxi
Yuanhong	4	12	Fujian
Dachenzi	3	9	Fujian
Lanzhu	4	12	Fujian
Xiafanzhi	3	9	Fujian
Nandaowuheli	3	9	Hainan
Total	23*	98
Note: *This number is smaller than the total sum of this column as some different cultivars were collected from the same plot.
