# Supplementary material for: Identifying Litchi (Litchi chinensis Sonn.) Cultivars and Their Genetic Relationships Using Single Nucleotide Polymorphism (SNP) Markers
Source: PLoS One. 2015 Aug 11;10(8):e0135390. doi: 10.1371/journal.pone.0135390 (PMC4532366; doi:10.1371/journal.pone.0135390)
Supplement: S2 Table — (XLSX) [file pone.0135390.s002.xlsx]

## Sheet: Sheet1
Table S2. SNP name, linkage group and SNP alleles of 155 SNPs used in this study
SNP name	Linkage group	SNP alleles
SNP1	LG1	A/C
SNP2	LG1	T/C
SNP3	LG1	A/G
SNP4	LG1	A/T
SNP5	LG1	A/T
SNP6	LG1	A/G
SNP7	LG1	C/A
SNP8	LG1	C/T
SNP9	LG1	A/G
SNP10	LG2	C/A
SNP11	LG2	T/G
SNP12	LG2	G/A
SNP13	LG2	C/T
SNP14	LG2	A/G
SNP15	LG2	T/C
SNP16	LG2	C/T
SNP17	LG2	C/T
SNP18	LG2	A/G
SNP19	LG2	T/C
SNP20	LG3	C/A
SNP21	LG3	G/C
SNP22	LG4	A/C
SNP23	LG4	A/G
SNP24	LG4	T/C
SNP25	LG4	A/G
SNP26	LG4	A/C
SNP27	LG4	A/T
SNP28	LG4	A/G
SNP29	LG4	A/G
SNP30	LG4	G/A
SNP31	LG4	C/T
SNP32	LG5	A/T
SNP33	LG5	C/T
SNP34	LG5	A/G
SNP35	LG5	G/C
SNP36	LG5	A/G
SNP37	LG5	A/G
SNP38	LG5	T/C
SNP39	LG5	A/T
SNP40	LG5	T/C
SNP41	LG5	A/C
SNP42	LG6	A/G
SNP43	LG6	A/C
SNP44	LG6	C/T
SNP45	LG6	A/T
SNP46	LG6	G/T
SNP47	LG6	A/G
SNP48	LG6	A/T
SNP49	LG6	A/G
SNP50	LG6	T/C
SNP51	LG6	C/T
SNP52	LG7	T/C
SNP53	LG7	T/C
SNP54	LG7	T/A
SNP55	LG7	G/A
SNP56	LG7	T/C
SNP57	LG7	T/C
SNP58	LG7	A/G
SNP59	LG7	C/G
SNP60	LG7	A/T
SNP61	LG7	G/A
SNP62	LG8	A/T
SNP63	LG8	G/A
SNP64	LG8	T/A
SNP65	LG8	G/A
SNP66	LG8	C/A
SNP67	LG8	G/A
SNP68	LG8	G/A
SNP69	LG8	C/T
SNP70	LG8	G/T
SNP71	LG9	A/C
SNP72	LG9	C/T
SNP73	LG9	C/A
SNP74	LG9	A/C
SNP75	LG9	C/T
SNP76	LG9	G/A
SNP77	LG9	G/A
SNP78	LG9	A/G
SNP79	LG9	G/T
SNP80	LG9	C/G
SNP81	LG10	A/C
SNP82	LG10	C/T
SNP83	LG10	A/G
SNP84	LG10	C/T
SNP85	LG10	C/T
SNP86	LG10	A/G
SNP87	LG10	A/G
SNP88	LG10	A/G
SNP89	LG10	T/C
SNP90	LG10	C/T
SNP91	LG11	G/A
SNP92	LG11	T/C
SNP93	LG11	C/T
SNP94	LG11	T/C
SNP95	LG11	C/T
SNP96	LG11	A/G
SNP97	LG11	A/C
SNP98	LG11	C/G
SNP99	LG11	G/A
SNP100	LG12	T/C
SNP101	LG12	A/C
SNP102	LG12	C/T
SNP103	LG12	C/T
SNP104	LG12	A/G
SNP105	LG12	G/A
SNP106	LG12	G/A
SNP107	LG12	T/C
SNP108	LG12	C/A
SNP109	LG12	A/C
SNP110	LG13	T/C
SNP111	LG13	C/T
SNP112	LG13	T/C
SNP113	LG13	A/G
SNP114	LG13	A/G
SNP115	LG13	A/G
SNP116	LG13	T/C
SNP117	LG13	C/G
SNP118	LG13	C/A
SNP119	LG13	A/C
SNP120	LG14	A/G
SNP121	LG14	A/G
SNP122	LG14	A/C
SNP123	LG14	A/T
SNP124	LG14	A/G
SNP125	LG14	G/A
SNP126	LG14	T/C
SNP127	LG14	T/C
SNP128	LG14	T/A
SNP129	LG15	A/G
SNP130	LG15	C/T
SNP131	LG15	A/G
SNP132	LG15	G/C
SNP133	LG15	C/T
SNP134	LG15	C/T
SNP135	LG15	A/C
SNP136	LG15	G/A
SNP137	LG15	C/T
SNP138	LG15	A/C
SNP139	LG16	C/T
SNP140	LG16	T/C
SNP141	LG16	C/T
SNP142	LG16	A/G
SNP143	LG16	C/G
SNP144	LG16	A/G
SNP145	LG16	G/A
SNP146	LG16	A/G
SNP147	LG16	A/G
SNP148	LG17	A/C
SNP149	LG17	T/A
SNP150	LG17	C/T
SNP151	LG17	G/A
SNP152	LG17	T/G
SNP153	LG17	C/T
SNP154	LG17	C/T
SNP155	LG17	A/T
